# Supplementary material for: Different fungal signatures in ALD and MAFLD
Source: Front Microbiol. 2024 Nov 27;15:1510507. doi: 10.3389/fmicb.2024.1510507 (PMC11636606; doi:10.3389/fmicb.2024.1510507)
Supplement: Supplementary file 2 [file Table_2.xlsx]

## Sheet: MAFLD Laboratory results, etc.
Sample ID	Grouping	Age	Height (cm)	Body Weight (kg)	BMI	BMI group	Ethnicity	Indigenous inhabitant	Diabetes	Hypertensive disease	Coronary heart disease	H. pylori -infection	Marital status	Personal monthly income(RMB)	Duration of Time residing in Urban Cities (in year)	Bath/Shower Frequency	Education Level	Travel Frequency (within 3 yrs) (Tourism & business purpose)	Stress at Work (within 1 month)	Sleeping Time	Sleeping Status(with in 3 mouth)	Regularity of Eating	Exercise Frequency	Cumulative Exercise Hours(per week)	Exercise Intensity	Exercise Form	Smoker	Smoking age	Smoking per day	Alcohol drinker	Frequency of drinking alcohol	Years of drinking alcohol(year)	Alcohol consumption within the last 1 year	The maximum amout of alcohol consumption in last 1 year(ml)	The maximum alcohol by volume in past 1 year(vol)	Mode of Delivery	Number of cohabiting people	Contact with Animals	Hospitalization/ Surgery History	Frequency of Food Poisoning, Diarrhea, Abdominal Pain or Other GI Discomfort	Defecation Frequency Per Day (within past 3 months)	Stool Consistency Score	Breastfeeding during Infant	Frequency of eating out	Frequency of Vegetable Consumption	Frequency of Meat Consumption	Frequency of Pickled Foods Consumption	Frequency of Penang Consumption	Wild Foods Consumption (vegetables/animals )
M098	MAFLD	20	175	95	31.02	4	1	1	0	0	0	3	1	1	0	4	3	1	4	3	2	0	2	4	1	1	0	0	0	0	0	0	0	0	0	3	2	1	0	2	3	3	1	4	1	3	3	5	1
M102	MAFLD	63	145	58	27.58	3	1	1	0	0	0	2	2	3	0	4	4	4	4	4	3	1	1	4	1	1	0	0	0	0	0	0	0	0	0	1	4	1	0	1	1	3	2	1	2	3	4	5	2
M01F	MAFLD	52	165	84	30.85	4	1	1	0	0	0	2	2	2	0	4	2	1	1	3	2	1	1	4	1	1	0	0	0	1	1	5	0	0	0	3	3	2	0	2	1	3	1	1	1	1	3	5	3
H008	MAFLD	44	162	83.4	31.78	4	1	1	0	2	0	1	2	2	0	4	2	1	1	2	1	1	1	1	1	1	0	0	0	0	0	0	0	0	0	3	2	1	0	1	2	3	2	4	1	2	4	5	3
H076	MAFLD	52	159	57.5	22.74	2	1	1	0	0	0	2	2	2	1	4	2	1	1	2	2	0	1	4	1	1	0	0	0	0	0	0	0	0	0	3	2	2	1	3	3	2	1	5	1	1	5	5	1
H040	MAFLD	33	160	61.4	23.98	2	1	1	0	0	0	3	1	2	1	4	4	1	2	2	3	1	1	4	1	1	0	0	0	0	0	0	0	0	0	2	3	3	1	3	2	3	1	4	1	1	4	5	3
H039	MAFLD	35	159.5	59.4	23.35	2	1	1	0	0	0	2	2	2	0	3	2	1	2	3	4	1	2	4	2	2	0	0	0	0	0	0	0	0	0	3	3	3	0	3	2	2	2	5	1	2	4	5	1
H033	MAFLD	52	154	84	35.42	4	1	1	0	2	0	3	2	2	1	4	2	1	4	2	1	1	1	3	1	1	0	0	0	0	0	0	0	0	0	3	3	4	0	3	1	3	1	4	1	1	4	5	1
H003	MAFLD	59	167	81.7	29.29	4	1	1	0	0	0	2	2	2	0	4	2	1	2	3	2	0	1	2	1	1	0	0	0	0	0	0	0	0	0	3	3	2	0	1	2	3	1	5	1	1	5	5	1
H019	MAFLD	53	151	66.8	29.3	4	1	1	0	0	0	1	2	2	0	4	2	1	2	3	1	1	2	4	1	1	0	0	0	0	0	0	0	0	0	3	2	1	0	2	1	3	1	5	1	1	1	5	2
H170	MAFLD	48	166	73.3	26.6	3	1	1	0	0	0	1	2	2	1	4	2	1	1	4	4	1	1	4	1	1	0	0	0	0	0	0	0	0	0	1	3	2	0	1	1	3	1	4	1	1	4	5	1
H156	MAFLD	40	164	56.5	21.01	2	1	1	0	0	0	3	2	2	0	4	3	1	3	2	3	1	1	3	1	1	1	1	4	0	0	0	0	0	0	3	4	4	0	2	2	3	2	4	1	2	1	5	2
H142	MAFLD	58	146.5	56	26.09	3	1	1	0	2	0	2	2	2	1	4	2	2	2	3	1	0	1	4	2	2	0	0	0	0	0	0	0	0	0	3	3	2	0	3	1	4	1	4	2	1	5	5	1
H140	MAFLD	52	159	68.9	27.25	3	1	1	0	2	0	3	2	2	3	4	2	1	2	4	2	1	2	1	1	1	1	0	0	0	0	0	0	0	0	3	3	1	0	1	2	3	3	4	1	1	2	5	1
H139	MAFLD	46	153	51.2	21.87	2	1	1	0	0	0	2	2	2	1	4	2	1	3	4	3	1	1	4	1	1	0	0	0	0	0	0	0	0	0	1	2	2	0	1	1	3	1	5	3	3	5	5	1
H125	MAFLD	48	154	78	32.89	4	1	1	0	2	0	1	2	2	1	4	3	1	2	4	3	0	2	4	1	1	0	0	0	0	0	0	0	0	0	3	3	1	1	2	1	4	3	4	1	1	4	5	1
H110	MAFLD	51	152	53.8	23.29	2	1	1	0	0	0	3	2	2	1	3	2	1	3	1	3	1	1	3	1	1	1	2	5	0	0	0	0	0	0	3	3	2	0	3	1	3	1	5	1	1	4	5	2
H109	MAFLD	42	156.5	73.5	30.01	4	1	1	0	0	0	2	2	2	0	4	1	3	2	3	1	0	1	3	1	1	0	0	0	0	0	0	0	0	0	3	3	1	0	1	1	3	1	5	2	1	4	5	1
H101	MAFLD	41	151	67.7	29.69	4	1	1	0	0	0	3	2	2	0	4	4	1	2	1	2	1	3	2	1	1	0	0	0	0	0	0	0	0	0	1	3	2	0	1	2	2	1	5	1	1	1	5	1
DY092	MAFLD	33	151	60	26.31	3	1	1	0	0	0	3	2	1	0	4	2	1	3	3	1	1	1	4	1	1	0	0	0	0	0	0	0	0	0	3	3	1	0	1	3	3	1	5	1	1	4	5	3
DY083	MAFLD	61	163	86.5	32.56	4	1	1	0	0	0	2	2	1	0	3	2	1	2	4	3	0	1	4	1	1	1	1	4	1	4	1	0	0	0	1	3	1	1	1	2	2	3	4	2	3	4	5	1
DY064	MAFLD	58	160	105	41.04	4	1	1	0	0	0	3	2	1	0	4	3	1	2	3	2	1	2	3	1	1	0	0	0	1	4	1	0	0	0	3	3	1	0	2	1	3	1	5	1	4	2	5	2
DY062	MAFLD	51	169	80	28.01	4	1	1	0	0	0	2	2	1	0	4	3	1	2	2	3	0	1	4	1	1	0	0	0	0	0	0	0	0	0	3	1	2	0	1	1	4	1	5	1	1	4	5	1
DY042	MAFLD	46	154	52.5	22.13	2	1	1	0	0	0	3	2	1	1	4	2	1	2	4	1	1	2	3	1	1	1	1	5	0	0	0	0	0	0	3	3	2	0	3	2	4	3	4	2	4	3	5	1
DY148	MAFLD	45	152	50	21.64	2	1	1	0	0	0	2	2	1	0	4	3	2	3	4	1	0	1	4	1	1	0	0	0	0	0	0	0	0	0	3	4	2	0	1	1	3	1	5	1	4	4	5	1
DY128	MAFLD	45	160	80	31.25	4	1	1	0	0	0	2	3	3	0	4	3	1	2	3	3	1	2	4	1	1	0	0	0	0	0	0	0	0	0	1	3	1	0	3	2	4	3	5	1	4	3	5	2
DY123	MAFLD	51	151	53	23.24	2	1	1	0	0	0	1	2	3	1	4	3	1	2	3	2	1	1	2	1	1	0	0	0	0	0	0	0	0	0	3	1	2	0	1	2	2	1	4	2	1	4	5	1
DY120	MAFLD	33	158	56	22.43	2	1	1	0	0	0	2	2	2	0	4	4	2	1	4	2	1	1	2	1	1	0	0	0	0	0	0	0	0	0	3	4	1	0	2	1	4	3	4	3	4	5	5	1
DY005	MAFLD	33	167	52	18.64	2	2	1	0	0	0	3	2	1	0	4	4	1	2	3	2	1	1	4	2	1	0	0	0	1	1	5	0	0	0	2	2	3	1	1	1	3	1	5	1	1	4	5	3
DY007	MAFLD	36	156	50	20.54	2	2	1	0	0	0	2	2	1	1	4	1	1	2	3	4	1	3	1	1	1	0	0	0	1	4	2	0	0	0	1	3	1	0	1	1	3	1	3	2	3	4	5	1
DY012	MAFLD	56	155	59	24.55	3	2	1	0	0	0	1	2	2	0	4	1	1	3	2	2	1	1	4	1	1	0	0	0	0	0	0	0	0	0	1	3	3	0	1	3	3	1	5	1	1	5	5	1
DY013	MAFLD	58	152	61	26.4	3	2	1	2	0	0	3	3	1	0	4	2	1	3	3	3	1	1	1	1	1	0	0	0	0	0	0	0	0	0	3	2	1	1	1	2	3	1	2	1	3	3	5	1
DY015	MAFLD	31	172	67	22.64	2	2	1	0	0	0	3	1	2	0	4	3	1	1	2	4	1	1	3	1	1	1	1	4	0	0	0	0	0	0	3	3	1	0	1	2	1	1	5	2	3	3	5	2
DY017	MAFLD	54	153	60	25.63	3	2	1	0	0	0	1	2	1	0	4	2	1	3	3	2	1	1	1	1	1	0	0	0	0	0	0	0	0	0	3	3	2	0	1	1	4	1	4	2	3	2	5	2
DY018	MAFLD	48	165	71	26.07	3	2	1	2	0	0	2	2	2	0	4	3	1	2	3	3	0	1	2	1	1	1	1	5	0	0	0	0	0	0	3	3	1	1	3	2	3	3	3	1	3	5	5	4
DY020	MAFLD	37	175	78	25.46	3	2	1	2	2	0	3	1	1	1	3	2	1	2	4	4	1	1	4	1	1	1	2	3	0	0	0	0	0	0	1	2	3	0	2	1	3	1	5	1	1	4	5	1
DY038	MAFLD	52	168	65	23.03	2	2	1	1	0	0	3	2	1	1	4	1	1	2	1	2	1	1	4	1	1	1	2	2	1	2	5	0	0	0	3	2	2	1	1	3	3	1	5	1	2	2	5	1
DY047	MAFLD	50	157	64	25.96	3	2	1	0	0	2	3	2	1	0	4	1	1	1	2	2	0	3	1	1	1	0	0	0	0	0	0	0	0	0	1	3	3	0	1	1	3	1	5	1	1	5	5	1
DY049	MAFLD	22	165	56	20.56	2	2	1	0	0	0	3	1	1	0	4	3	1	1	4	4	1	4	2	2	1	0	0	0	0	0	0	0	0	0	1	1	1	1	1	1	4	1	5	1	2	5	5	1
DY071	MAFLD	56	155	60	24.97	3	2	1	0	0	0	3	2	2	1	4	2	1	2	4	3	1	1	1	1	1	0	0	0	0	0	0	0	0	0	3	3	1	1	1	2	3	3	5	1	1	4	5	1
DY082	MAFLD	50	160	75	29.29	4	2	1	0	0	0	2	2	1	2	4	2	1	2	3	3	0	1	1	1	1	0	0	0	0	0	0	0	0	0	3	2	1	0	1	1	1	1	4	1	1	4	4	1
DY086	MAFLD	52	150	55	24.44	3	2	1	0	0	0	3	2	1	0	4	1	1	4	4	3	0	1	4	1	1	0	0	0	0	0	0	0	0	0	1	1	3	1	1	2	3	1	5	1	1	3	5	1
DY088	MAFLD	57	162	69	26.29	3	2	1	0	0	0	2	2	1	1	3	1	1	1	2	1	1	1	3	1	1	1	2	4	1	2	5	0	0	0	3	2	1	0	3	1	4	3	4	1	2	3	5	1
DY094	MAFLD	54	148	64	29.21	4	2	1	1	1	1	2	2	1	1	4	2	1	2	3	2	1	1	3	2	1	0	0	0	0	0	0	0	0	0	3	4	1	0	1	2	3	1	5	1	1	4	4	1
DY100	MAFLD	52	156	64	26.29	3	2	1	0	2	0	3	2	2	0	4	3	1	2	3	2	0	2	4	1	1	0	0	0	1	0	0	0	0	0	3	3	2	0	1	2	3	1	4	1	1	4	5	1
DY116	MAFLD	52	161	60.5	23.34	2	2	1	0	0	0	3	2	1	0	4	2	1	2	2	3	1	1	1	1	1	0	0	0	0	0	0	0	0	0	3	3	1	1	2	2	3	3	5	2	2	4	4	3
DY133	MAFLD	31	155	62	25.8	3	2	1	0	0	0	3	2	1	0	3	2	1	1	2	1	1	1	4	1	1	0	0	0	1	0	0	0	0	0	3	2	4	0	1	1	1	3	4	1	2	3	5	1
DY136	MAFLD	35	153	66.3	28.32	4	2	1	0	0	0	3	2	2	1	4	4	1	2	3	2	0	2	1	1	2	0	0	0	0	0	0	0	0	0	3	3	1	1	1	2	3	1	4	1	1	4	5	1
DY141	MAFLD	50	153	50	21.35	2	2	1	0	0	0	3	2	3	0	4	2	1	2	2	1	1	1	2	1	1	0	0	0	0	0	0	0	0	0	3	3	1	0	1	2	3	1	4	1	1	4	4	3
DY145	MAFLD	51	150	59.3	26.35	3	2	1	0	0	0	1	2	2	0	4	3	1	2	3	1	1	1	3	1	1	0	0	0	1	4	2	0	0	0	1	4	2	0	3	1	3	1	4	1	1	4	5	1
DY151	MAFLD	60	160	75	29.29	4	2	1	0	0	0	1	2	1	1	3	2	2	2	3	2	1	2	3	1	1	0	0	0	1	4	2	0	0	0	3	1	2	1	1	3	3	1	4	1	1	4	5	1
DY154	MAFLD	43	160	65	25.39	3	2	1	0	0	0	3	2	1	1	4	2	1	2	3	2	0	1	3	1	1	0	0	0	1	4	1	0	0	0	3	4	2	0	3	2	3	1	4	1	2	3	5	1
DY065	MAFLD	55	155	60	24.97	3	2	1	0	0	0	3	2	1	0	4	2	1	4	2	1	1	1	3	1	1	0	0	0	1	3	2	0	0	0	3	2	4	1	2	2	3	1	4	1	1	4	5	3
DY069	MAFLD	58	154	70	29.51	4	2	1	0	0	0	3	2	1	1	4	3	1	1	2	1	1	1	1	1	1	0	0	0	1	4	1	0	0	0	3	4	1	0	1	1	3	1	5	1	1	4	5	3
DY108	MAFLD	56	165	75	27.54	3	2	1	0	1	0	3	2	1	0	3	2	1	1	2	1	1	1	1	1	1	0	0	0	1	4	1	0	0	0	3	4	1	0	1	1	3	1	5	1	1	4	5	3
[truncated: 61 more columns]

## Sheet: MAFLD dietary scale
						Staple foods										Side dishes																										Fruits
SAMPLE ID	Group1	BMI group	Group3	Fatty Liver	Region	potato	rice	Foxtail millet	wheat	corn	brown rice	sticky rice	Purple rice	Barley	Bean	pumpkin	Leafed vegetable	Hairy crab	Sea crab	Deep fried Yak Jerky	Sweet potato	Carrot	White radish	Ham	beef	Pork	Dog meat	Chinese cabbage	Lamb	Dried Bacon	Salty Bacon	Chinese Sauerkraut	Freshwater fish	Sea fish	chicken	duck	Shrimp	Goose	Mollusca	Egg	Mushrooms	cantaloupe	Kiwi	Mangosteen	Fig	papaya	Plum	Chinese date	Tangerine
M098	MAFLD	4	HNLi	3	Hainan	0	1	0	0	1	0	0	0	0	0	0	1	0	0	0	0	0	0	0	0	1	0	0	0	0	0	0	1	1	0	0	0	0	0	0	0	0	0	0	0	0	0	0	1
M102	MAFLD	3	HNLi	1	Hainan	1	1	0	0	1	0	0	0	0	1	1	1	0	0	1	1	0	1	0	1	1	0	0	1	0	0	0	0	1	1	1	0	1	0	1	0	0	0	0	0	1	0	0	1
M01F	MAFLD	4	HNLi	2	Hainan	0	1	0	0	0	0	0	0	0	0	1	1	0	0	0	0	0	0	0	0	1	0	1	0	0	0	0	1	1	1	1	0	0	0	1	0	1	0	0	0	0	0	0	0
H008	MAFLD	4	HNLi	2	Hainan	0	1	0	0	1	0	0	0	0	0	1	1	0	0	0	1	1	0	0	1	1	0	1	0	1	0	0	1	1	0	0	1	0	0	1	1	0	0	0	0	0	0	0	0
H076	MAFLD	2	HNLi	1	Hainan	0	1	0	0	1	0	0	0	0	0	0	1	0	0	0	0	1	0	0	0	1	0	1	0	0	0	1	1	1	1	1	1	0	1	1	1	0	0	0	0	1	0	0	0
H040	MAFLD	2	HNLi	1	Hainan	0	1	0	0	1	0	0	0	0	0	1	1	0	0	0	1	0	0	1	0	1	0	1	0	0	1	0	1	0	1	0	0	0	0	1	0	1	0	0	0	1	1	0	0
H039	MAFLD	2	HNLi	1	Hainan	1	1	0	1	1	0	0	0	0	0	0	1	0	0	0	1	1	1	0	1	1	1	1	1	0	0	1	0	1	1	1	1	0	0	1	1	0	0	0	0	0	0	0	0
H033	MAFLD	4	HNLi	1	Hainan	0	1	0	0	1	0	0	0	0	0	1	0	0	0	1	1	0	0	0	1	1	0	1	0	0	0	1	1	1	1	1	1	1	0	1	0	0	0	0	0	0	0	1	0
H003	MAFLD	4	HNLi	1	Hainan	0	1	0	0	1	0	0	0	0	1	1	1	0	0	0	1	1	0	0	0	1	0	1	0	0	0	1	0	0	1	1	1	0	1	1	1	0	0	0	0	0	0	0	0
H019	MAFLD	4	HNHan	1	Hainan	0	1	0	0	1	0	0	0	0	0	1	1	0	0	0	0	0	1	0	1	1	0	1	0	0	0	0	0	1	1	1	1	1	0	1	1	1	0	1	0	1	0	1	0
H170	MAFLD	3	HNLi	1	Hainan	0	1	0	0	1	0	0	0	0	0	0	1	0	0	0	1	0	0	0	0	1	0	0	0	0	0	1	0	0	1	0	0	0	0	1	0	0	0	0	0	0	0	0	1
H156	MAFLD	2	HNHan	1	Hainan	1	1	0	0	1	0	1	0	0	1	1	1	0	1	0	1	0	0	0	1	1	0	0	0	0	0	1	1	1	1	1	1	0	1	1	1	0	0	0	0	0	0	0	0
H142	MAFLD	3	HNHan	1	Hainan	0	1	0	0	1	0	0	0	0	0	0	1	0	0	0	1	0	0	1	0	1	0	1	0	0	0	1	1	0	1	1	1	0	1	1	1	0	0	0	0	1	0	0	0
H140	MAFLD	3	HNLi	2	Hainan	0	1	0	0	1	0	0	0	0	0	0	0	0	0	0	0	0	0	0	1	1	0	0	0	0	0	1	0	1	1	1	1	0	1	1	1	0	0	0	0	0	0	0	0
H139	MAFLD	2	HNHan	1	Hainan	1	1	0	0	1	0	1	0	0	1	1	1	0	1	0	1	1	1	0	1	1	0	1	0	0	0	1	1	1	1	0	1	1	0	1	1	0	0	0	0	0	0	0	0
H125	MAFLD	4	HNHan	1	Hainan	0	1	0	0	0	0	0	0	0	0	1	1	0	0	0	1	0	0	0	0	1	1	1	0	0	0	1	0	1	0	1	1	0	0	1	1	0	0	0	0	0	0	0	0
H110	MAFLD	2	HNLi	1	Hainan	0	1	1	0	1	0	0	0	0	0	1	1	0	0	0	0	0	0	1	0	1	0	0	0	0	0	0	0	0	1	1	0	1	0	0	0	0	0	0	0	1	0	0	0
H109	MAFLD	4	HNLi	1	Hainan	0	0	0	0	1	0	0	0	0	1	0	1	1	0	0	0	1	0	0	0	1	0	0	0	0	0	0	1	0	1	1	0	0	0	1	0	0	1	1	0	0	0	0	0
H101	MAFLD	4	HNLi	2	Hainan	1	1	0	0	1	0	0	0	0	0	1	1	0	1	0	1	1	1	0	1	1	0	1	0	0	0	0	1	0	0	1	1	0	0	1	0	0	0	0	0	0	0	0	0
DY092	MAFLD	3	HNLi	2	Hainan	0	1	0	0	1	0	0	0	0	1	0	1	0	0	0	1	1	0	0	0	1	0	0	0	0	0	0	1	1	1	1	1	0	1	1	1	0	0	0	0	0	0	0	0
DY083	MAFLD	4	HNLi	2	Hainan	0	1	0	0	1	0	0	0	0	0	1	1	0	0	0	1	0	0	0	0	1	0	1	0	0	0	0	1	1	1	1	1	1	0	0	1	0	0	0	0	0	1	0	0
DY064	MAFLD	4	HNLi	1	Hainan	0	1	0	0	1	0	0	0	0	1	0	1	0	0	0	1	0	1	0	1	1	0	1	0	0	0	1	1	1	1	1	1	0	1	1	1	0	0	0	0	1	0	0	0
DY062	MAFLD	4	HNHan	2	Hainan	0	1	0	0	1	0	0	0	0	0	1	1	0	0	0	1	1	0	0	0	1	0	1	0	0	0	0	1	1	1	1	1	0	0	1	1	0	0	0	0	0	0	0	0
DY042	MAFLD	2	HNLi	2	Hainan	0	1	0	0	1	1	0	0	0	0	1	1	1	0	0	0	0	0	0	0	1	1	1	0	0	0	1	1	1	1	1	1	0	1	1	0	0	0	0	0	0	0	0	0
DY148	MAFLD	2	HNLi	1	Hainan	0	1	0	0	0	0	0	0	0	0	0	1	0	0	0	0	1	0	0	0	1	0	1	0	0	0	1	1	0	1	1	0	0	0	1	1	0	0	0	0	0	0	0	0
DY128	MAFLD	4	HNLi	1	Hainan	0	1	0	0	1	0	0	0	0	0	1	1	0	0	0	1	1	0	1	0	1	0	1	0	0	0	0	1	1	1	1	1	0	1	1	1	0	0	0	0	0	0	0	0
DY123	MAFLD	2	HNHan	1	Hainan	1	1	0	0	1	0	1	0	0	0	0	1	0	0	0	1	0	1	1	0	1	0	1	0	0	0	1	1	1	0	0	0	0	0	0	0	1	0	0	0	0	1	0	0
DY120	MAFLD	2	HNLi	1	Hainan	0	1	0	0	1	0	0	0	0	0	0	1	0	0	0	0	1	0	0	1	1	0	1	0	0	0	1	1	1	1	1	1	1	0	1	1	0	0	0	0	0	1	0	0
DY005	MAFLD	2	HNLi	1	Hainan	0	1	0	0	0	0	0	0	0	0	1	1	0	0	0	1	1	0	0	0	1	0	1	0	0	0	1	1	1	1	1	0	0	1	1	1	0	0	0	0	1	0	0	0
DY007	MAFLD	2	HNLi	1	Hainan	1	1	0	0	1	0	0	0	0	0	1	1	0	1	0	1	0	0	0	1	1	0	1	0	0	0	0	1	0	1	1	1	0	0	1	1	0	1	0	0	0	0	0	0
DY012	MAFLD	3	HNLi	1	Hainan	0	1	0	0	1	0	0	0	0	0	0	1	0	0	0	0	1	0	0	0	1	0	1	0	0	0	1	1	1	1	1	1	0	1	1	1	0	0	0	0	1	0	0	0
DY013	MAFLD	3	HNLi	2	Hainan	0	1	0	0	1	0	0	0	0	0	0	1	0	0	1	0	1	0	0	0	1	0	1	0	0	0	1	1	1	1	1	1	0	1	1	1	0	0	1	0	0	0	0	0
DY015	MAFLD	2	HNLi	1	Hainan	0	1	0	0	1	0	0	0	0	0	1	1	0	0	0	1	0	0	0	1	1	0	1	0	0	0	0	1	1	1	1	1	1	0	1	1	0	0	0	0	0	0	0	0
DY017	MAFLD	3	HNLi	1	Hainan	0	1	0	0	1	0	0	0	0	0	1	1	0	0	0	1	1	1	0	0	1	0	1	0	0	0	1	1	1	1	1	1	0	1	1	1	0	0	0	0	1	0	0	0
DY018	MAFLD	3	HNLi	1	Hainan	0	1	0	0	1	0	0	0	0	0	0	1	0	0	0	0	1	0	0	0	1	0	1	0	0	0	1	1	1	1	1	1	0	0	1	1	0	0	0	0	0	0	0	0
DY020	MAFLD	3	HNLi	1	Hainan	0	1	0	0	1	0	0	0	0	0	1	1	0	0	0	1	0	0	0	0	1	0	1	0	0	0	1	1	1	1	1	1	0	1	1	1	0	0	0	0	0	0	0	0
DY038	MAFLD	2	HNHan	1	Hainan	1	1	0	0	1	0	0	0	0	1	1	1	0	0	0	1	1	1	0	0	1	0	1	0	0	0	1	1	1	1	1	1	0	0	1	1	1	0	0	0	0	0	0	0
DY047	MAFLD	3	HNHan	2	Hainan	0	1	0	0	1	0	0	0	0	1	1	1	0	0	0	0	1	1	0	1	1	0	1	0	0	0	1	1	1	1	1	0	0	1	1	1	1	0	0	0	1	0	0	0
DY049	MAFLD	2	HNHan	1	Hainan	1	1	0	0	1	0	0	0	0	1	1	1	0	0	0	0	1	0	0	0	1	0	1	0	0	0	1	1	1	1	0	1	1	1	1	0	1	0	0	0	1	0	0	0
DY071	MAFLD	3	HNHan	2	Hainan	0	1	0	0	1	0	1	0	0	1	1	0	0	0	0	0	0	1	0	0	1	0	0	1	0	0	1	1	1	1	1	1	0	1	1	1	1	0	0	0	1	0	0	0
DY082	MAFLD	4	HNHan	1	Hainan	0	1	0	0	1	0	0	0	0	1	1	1	0	0	0	1	1	1	0	0	1	0	1	0	0	0	1	0	0	1	1	1	0	0	1	1	0	1	0	0	0	0	0	0
DY086	MAFLD	3	HNHan	1	Hainan	1	1	0	0	0	0	0	0	0	1	1	1	0	0	0	1	1	1	0	0	1	0	1	0	0	1	1	1	1	1	1	1	0	1	1	0	1	0	0	0	1	0	0	0
DY088	MAFLD	3	HNHan	2	Hainan	0	1	0	0	1	0	0	0	0	0	1	1	0	0	0	0	1	1	0	1	1	0	1	0	0	0	1	0	1	1	1	1	0	0	1	1	1	0	0	1	1	0	0	0
DY094	MAFLD	4	HNHan	3	Hainan	1	1	0	0	1	0	0	0	0	1	1	0	0	1	0	1	1	1	0	0	1	0	0	0	0	0	1	1	1	1	1	1	0	1	1	1	1	0	0	0	0	0	0	0
DY100	MAFLD	3	HNHan	2	Hainan	0	1	0	0	1	0	0	0	0	1	1	1	0	0	0	0	0	0	0	0	1	0	1	0	0	0	1	1	1	1	1	0	0	0	1	1	0	0	0	0	1	0	0	0
DY116	MAFLD	2	HNHan	2	Hainan	1	1	0	0	1	0	1	0	0	1	1	1	0	0	0	1	0	1	0	0	1	0	1	0	0	0	1	1	1	1	1	1	0	1	1	1	1	0	0	0	1	0	0	0
DY133	MAFLD	3	HNHan	2	Hainan	1	1	0	0	0	0	0	0	0	0	1	1	1	0	0	0	1	0	0	0	1	0	0	0	1	0	1	1	0	0	1	1	0	0	1	1	1	0	0	0	0	0	0	0
DY136	MAFLD	4	HNHan	1	Hainan	1	1	0	0	1	0	0	0	0	1	1	1	0	0	0	1	1	1	0	0	1	0	1	0	0	0	1	1	1	1	1	1	0	1	0	1	1	0	0	0	1	0	0	0
DY141	MAFLD	2	HNHan	1	Hainan	1	1	0	0	1	0	0	0	0	1	1	0	0	0	0	1	1	0	0	0	1	0	1	0	0	0	1	1	1	1	1	0	0	0	1	1	0	0	0	0	1	0	0	0
DY145	MAFLD	3	HNHan	1	Hainan	1	1	0	0	1	0	0	0	0	1	1	1	0	1	0	1	1	1	0	0	1	0	1	0	0	0	1	1	1	1	1	1	0	1	1	1	1	0	0	0	0	0	1	0
DY151	MAFLD	4	HNHan	1	Hainan	1	1	0	0	0	0	1	0	0	0	1	0	0	0	0	1	1	1	0	1	1	0	1	0	0	0	0	0	1	0	1	1	0	1	1	1	1	0	0	0	0	0	0	0
DY154	MAFLD	3	HNHan	1	Hainan	1	1	0	0	1	0	0	0	0	1	0	1	0	0	0	1	1	0	0	0	1	0	1	0	0	0	1	1	1	1	1	0	0	1	1	1	0	0	0	0	1	0	0	0
DY065	MAFLD	3	HNHan	2	Hainan	1	1	0	0	0	0	0	0	0	1	1	1	0	0	0	1	1	1	0	0	1	0	1	0	0	0	0	1	1	1	1	1	0	1	0	1	0	0	0	0	0	0	0	0
DY069	MAFLD	4	HNHan	3	Hainan	1	1	0	0	1	0	0	0	0	0	1	1	0	0	0	1	1	1	0	0	1	0	1	0	0	0	1	1	1	1	1	1	0	0	1	1	1	0	0	0	1	0	0	0
DY108	MAFLD	3	HNHan	3	Hainan	1	1	0	0	1	0	0	0	0	1	1	1	0	0	0	1	0	1	0	0	1	0	1	0	0	0	1	1	1	1	1	1	0	1	1	1	1	0	0	0	0	0	0	0
[truncated: 128 more columns]

## Sheet: ALD Laboratory results, etc.
Sample ID	Grouping	Age	Height (cm)	Body Weight (kg)	BMI	BMI group	Ethnicity	Indigenous inhabitant	Diabetes	Hypertensive disease	Coronary heart disease	H. pylori -infection	Marital status	Personal monthly income(RMB)	Duration of Time residing in Urban Cities (in year)	Bath/Shower Frequency	Education Level	Travel Frequency (within 3 yrs) (Tourism & business purpose)	Stress at Work (within 1 month)	Sleeping Time	Sleeping Status(with in 3 mouth)	Regularity of Eating	Exercise Frequency	Cumulative Exercise Hours(per week)	Exercise Intensity	Exercise Form	Smoker	Smoking age	Smoking per day	Alcohol drinker	Years of drinking alcohol(year)	type of alcohol	Mode of Delivery	Number of cohabiting people	Contact with Animals	Hospitalization/ Surgery History	Frequency of Food Poisoning, Diarrhea, Abdominal Pain or Other GI Discomfort	Defecation Frequency Per Day (within past 3 months)	Stool Consistency Score	Breastfeeding during Infant	Frequency of eating out	Frequency of Vegetable Consumption	Frequency of Meat Consumption	Frequency of Pickled Foods Consumption	Frequency of Penang Consumption	Wild Foods Consumption (vegetables/animals )	Western Medicines in recent 3 months	Chinese/Ethnic Medicines in recent 3 months	Had COVID-19
LB16	AFL	57	172	65	21.97	2	2	1	0	1	0	2	2	3	0	4	4	1	1	3	1	1	2	3	1	1	0	0	0	1	5	0	3	3	1	1	1	1	3	1	4	1	1	4	5	3	1	0	1
HB01	AFL	48	172	83	28.0557	4	1	1	0	0	0	2	2	1	0	4	1	2	1	2	2	1	1	4	1	1	1	2	1	1	5	3	1	3	4	0	1	1	2	1	3	1	3	4	5	2	0	0	1
HB03	AFL	29	173	78	26.0617	3	1	1	0	0	0	2	2	1	0	4	3	1	2	2	2	1	1	4	1	1	1	1	2	1	3	1	3	2	4	0	1	1	4	2	5	2	4	5	5	1	0	0	1
HB04	AFL	37	170	62	21.4533	2	1	1	0	0	0	1	2	1	0	4	2	1	1	2	1	1	2	4	1	1	1	1	3	1	5	2	3	3	2	1	1	3	3	1	5	1	3	3	5	2	0	0	0
HB05	AFL	51	178	65	20.5151	2	1	1	0	0	0	2	2	1	0	4	1	1	1	2	2	1	1	3	1	1	1	2	2	1	5	2	1	3	1	0	1	1	3	1	1	2	2	2	5	5	0	0	1
HB06	AFL	49	177	66	21.0667	2	1	1	0	0	0	1	2	1	0	4	1	1	2	2	2	1	3	4	1	1	0	0	0	1	3	2	3	3	4	0	1	3	3	1	5	1	2	2	5	1	0	0	1
HB14	AFL	47	162.1	65	24.737	3	1	1	0	0	0	2	2	1	0	4	4	1	1	2	2	1	1	4	1	1	1	2	4	1	5	2	3	1	1	1	3	1	3	1	5	1	2	5	5	2	0	0	0
HB20	AFL	59	158	52	20.83	2	1	1	0	0	0	2	2	1	0	4	1	2	1	2	2	1	2	4	1	1	0	0	0	1	5	2	3	3	1	1	1	2	3	1	4	1	1	2	4	3	0	0	1
WB1	AFL	58	167.6	60.6	21.5737	2	2	1	0	0	0	2	2	2	0	4	1	1	3	1	3	1	1	3	1	1	1	3	4	1	5	3	1	3	1	0	1	2	3	1	4	1	2	4	5	3	0	0	0
WB5	AFL	59	159.1	59	23.3084	2	2	1	0	0	0	1	2	2	0	4	1	1	1	2	2	1	1	4	1	1	0	0	0	1	5	3	3	3	2	1	3	3	3	1	5	1	1	5	5	1	0	0	1
WB6	AFL	51	163.2	62.8	23.5787	2	2	1	0	0	0	1	2	2	0	4	1	1	1	2	2	1	1	4	1	1	1	2	4	1	5	3	3	4	1	0	1	2	3	1	5	1	1	4	5	3	0	0	0
WB9	AFL	37	168.4	65.8	23.2029	2	2	1	0	0	0	1	2	2	0	4	2	1	1	2	2	1	1	4	2	1	1	1	4	1	5	2	3	3	3	0	3	2	3	1	4	1	1	4	5	1	0	0	0
WB11	AFL	57	163.3	62.3	23.3623	2	1	1	0	0	0	1	2	2	0	4	3	1	4	2	4	1	2	2	1	1	0	0	0	1	5	2	3	2	2	0	1	1	4	1	4	1	1	5	5	2	0	0	1
WB12	AFL	26	164.6	66.2	24.4342	3	2	1	0	0	0	3	2	1	1	4	3	1	1	4	2	1	1	4	1	1	0	0	0	1	3	1	3	2	2	0	2	1	3	1	5	2	1	1	4	1	0	0	0
LB1	AFL	58	168.4	65.8	23.2029	2	1	1	0	0	0	3	2	1	0	4	4	1	1	2	1	1	1	4	1	1	0	0	0	1	5	2	1	3	2	0	1	1	4	1	4	1	1	4	2	2	0	0	0
LB2	AFL	49	175.4	64.7	21.0303	2	1	1	0	0	0	3	2	1	0	4	5	1	1	2	2	1	1	4	2	1	1	2	5	1	3	2	3	4	1	0	2	2	2	2	5	1	2	2	5	2	0	0	0
LB3	AFL	48	161	63	24.3046	3	1	1	0	0	0	3	2	1	0	3	1	1	1	2	1	1	1	4	1	1	1	2	3	1	5	2	3	2	1	0	1	2	4	1	4	1	1	4	4	1	0	0	0
LB4	AFL	49	158.5	59.4	23.35	2	1	1	0	0	0	3	2	1	1	4	4	1	1	2	2	1	1	4	1	2	1	2	3	1	4	2	3	3	2	0	1	1	3	1	5	1	1	4	4	1	0	0	0
LB6	AFL	49	161	55	20.202	2	1	1	0	0	0	3	2	1	0	4	1	1	1	2	2	0	1	4	1	1	0	0	0	1	5	2	3	3	2	0	1	2	3	1	5	1	1	5	4	1	0	0	0
LB7	AFL	40	162.5	65	23.8751	2	1	1	0	0	0	3	2	1	0	4	1	1	1	2	2	1	1	4	1	1	0	0	0	1	5	2	3	3	2	0	1	2	3	1	5	1	4	4	5	1	0	0	0
LB8	AFL	38	164	71	26.07	3	1	1	0	0	0	3	2	1	0	3	1	1	1	2	2	1	1	4	1	1	0	0	0	1	5	2	3	3	1	0	3	2	4	3	5	1	4	3	4	2	0	0	0
LB9	AFL	40	160	61.4	23.98	2	1	1	0	0	0	3	2	1	0	4	2	1	1	2	2	1	1	4	1	2	1	2	3	1	3	3	3	1	2	0	1	2	3	1	4	2	1	4	3	1	0	0	0
LB11	AFL	56	163	58	23.43	2	1	1	0	0	0	3	2	1	0	4	1	1	1	2	2	0	1	4	1	1	1	2	5	1	5	3	3	3	1	0	1	1	3	1	4	2	2	4	2	2	0	0	0
LB12	AFL	28	162.5	57.5	21.12	2	1	1	0	0	0	3	2	1	0	4	4	1	1	2	2	1	1	4	1	1	1	1	2	1	2	2	1	2	1	0	1	2	3	3	5	2	3	5	2	3	0	0	0
LB13	AFL	56	160	54	21.09	2	2	1	0	0	0	3	2	1	0	4	2	1	1	2	2	1	1	4	1	1	0	0	0	1	5	3	1	2	2	0	1	2	3	1	5	3	3	5	4	4	0	0	0
LB14	AFL	56	166	63	22.8625	2	2	1	0	0	0	3	2	2	0	4	3	1	1	2	2	1	1	4	1	1	0	0	0	1	4	3	1	3	2	0	1	1	3	1	5	3	3	5	5	5	0	0	0
DY57	AFL	51	170	75	25.95	3	1	1	0	0	0	3	2	3	0	4	1	1	1	2	2	1	1	4	1	1	1	2	4	1	5	2	1	2	1	0	1	1	3	1	3	2	2	4	2	2	0	0	0
DY72	AFL	45	170	83	28.71	4	2	1	0	0	0	3	2	4	0	4	1	1	1	2	2	1	1	4	1	1	1	2	1	1	5	2	1	2	1	0	1	2	3	3	5	2	3	5	2	3	0	0	0
HD01F	ALC	58	160	61	23.8281	2	1	1	0	0	0	0	2	3	0	4	1	1	3	3	2	1	2	2	1	1	0	0	0	1	5	3	3	2	1	0	1	2	3	3	2	2	2	4	5	1	0	0	0
HD09F	ALC	35	175	79	25.7959	3	2	1	0	0	0	0	2	1	0	4	1	1	2	2	2	1	2	2	1	1	0	0	0	1	5	3	3	4	4	0	1	1	3	1	5	2	2	5	1	1	0	0	1
HD11F	ALC	42	160	75	29.2969	4	1	1	0	0	0	0	2	2	0	4	1	1	3	2	1	0	3	4	1	1	1	2	4	1	5	2	1	3	1	1	1	2	3	1	5	1	1	4	5	0	0	0	0
HD08F	ALC	49	165	72	26.4463	3	1	1	0	0	0	0	2	1	0	4	1	1	1	2	2	1	1	4	1	1	1	2	5	1	5	2	1	3	1	0	1	1	3	1	5	1	1	4	5	1	0	0	0
HD12F	ALC	38	165	70	25.7117	3	1	1	0	0	0	0	2	2	0	4	1	1	2	2	1	0	2	3	1	1	1	1	5	1	5	4	3	3	2	0	2	1	3	1	5	2	1	3	5	1	0	0	0
HD13F	ALC	36	163	65	24.4646	3	1	1	0	0	0	0	2	1	0	4	1	1	2	2	2	1	1	3	1	2	1	1	6	1	5	2	1	2	2	0	2	2	3	1	5	1	2	5	5	0	0	0	1
HD50	ALC	60	173	68	22.7204	2	1	1	0	0	0	0	2	1	0		4	1	4	1	1	1	1	1	1	1	0	0	0	1	5	2	1	3	2	0	1	1	3	1	5	1	1	5	5	1	0	0	0
HD49	ALC	54	170	65	22.49	2	1	1	0	0	0	0	2	2	0	4	1	1	2	1	1	1	1	4	1	1	1	2	7	1	5	2	1	3	1	0	1	1	3	1	5	1	3	5	5	1	1	0	0
HD36	ALC	59	167	60	21.51	2	2	1	0	0	0	0	2	1	0	4	1	1	2	2	2	1	1	3	1	1	1	3	2	1	5	2	1	3	3	0	1	2	3	1	5	1	1	4	5	0	0	0	0
HD35	ALC	51	170	74.5	25.7785	3	1	1	0	0	0	0	2	1	0	4	1	1	1	2	1	1	1	3	1	1	1	2	5	1	5	2	3	3	2	0	1	2	3	3	5	1	1	1	5	1	0	0	1
HD10F	ALC	52	172	84	28.3937	4	1	1	1	0	0	0	2	1	0		1	1	2	2	2	1	1	2	2	1	0	0	0	1	5	3	1	3	2	0	1	3	4	1	5	3	1	5	5	1	0	0	0
HD24	ALC	56	178	69	21.7776	2	1	1	0	0	0	0	2	1	0	4	3	1	1	2	1	1	1	4	1	1	1	3	6	1	5	2	1	4	4	0	1	2	2	1	5	1	1	5	5	1	1	0	0
HD30	ALC	65	155	57	23.7253	2	1	1	0	0	0	0	2	1	0	4	2	1	2	3	1	0	2	1	2	1	1	4	3	1	5	2	1	3	2	0	2	1	2	1	5	1	1	4	5	1	1	0	0
HD29	ALC	38	162	67	25.52	3	1	1	0	0	0	0	2	1	0	4	3	1	1	2	2	1	4	4	1	1	1	1	3	1	5	2	1	4	2	0	1	2	4	1	5	1	1	4	5	1	0	0	0
HD23	ALC	52	165	72	26.4463	3	1	1	0	0	0	0	2	2	0	3	1	2	1	2	2	1	1	4	1	1	1	3	4	1	5	2	1	4	1	0	1	1	4	1	1	1	1	5	5	1	0	0	0
HD46	ALC	65	164	79	29.3724	4	1	1	0	0	0	0	2	1	0	1	1	1	1	2	1	1	4	4	2	1	0	0	0	1	5	2	1	3	4	0	1	2	4	1	4	1	1	3	5	1	0	0	0
HD42	ALC	48	165	60	22.03	2	1	1	0	0	0	0	2	1	0	4	1	2	1	1	1	1	2	4	1	1	1	2	5	1	5	2	1	4	1	1	3	1	2	1	1	1	1	1	5	1	1	0	0
HD38	ALC	55	170	65	22.49	2	1	1	0	0	0	0	2	2	0	4	2	1	1	2	1	1	2	4	1	1	1	3	5	1	5	2	1	3	1	1	1	2	3	1	4	1	1	4	5	1	1	0	0
DY79	ALC	54	166	54	19.59	2	2	1	0	0	0	0	2	2	0	4	1	1	2	2	2	1	1	3	2	1	1	3	2	1	5	4	1	4	2	1	1	3	3	1	1	1	1	4	5	1	0	0	0
HB19	ALC	39	168	60	21.2585	2	1	1	0	0	0	0	2	1	0	4	1	2	2	3	2	1	3	4	1	1	1	1	3	1	5	2	1	4	1	1	3	1	2	1	3	1	1	1	5	1	1	0	0
[truncated: 59 more columns]

## Sheet: ALD dietary scale
		Staple foods										Side dishes																										Fruits
SAMPLE ID	Ethnicity	potato	rice	Foxtail millet	wheat	corn	brown rice	sticky rice	Purple rice	Barley	Bean	pumpkin	Leafed vegetable	Hairy crab	Sea crab	Deep fried Yak Jerky	Sweet potato	Carrot	White radish	Ham	beef	Pork	Dog meat	Chinese cabbage	Lamb	Dried Bacon	Salty Bacon	Chinese Sauerkraut	Freshwater fish	Sea fish	chicken	duck	Shrimp	Goose	Mollusca	Egg	Mushrooms	cantaloupe	Kiwi	Mangosteen	Fig	papaya	Plum	Chinese date	Tangerine	grapefruit	persimmon	peach	pear
HD01F	1	0	1	0	0	0	0	0	0	0	0	0	1	0	0	0	0	1	1	0	1	1	0	1	0	0	0	0	0	1	1	1	1	1	0	1	0	1	0	0	0	0	0	0	0	0	0	0	0
HD09F	2	1	1	0	0	0	0	0	0	0	0	0	1	0	0	0	0	0	0	0	0	1	0	0	0	0	0	1	0	1	1	1	0	0	0	1	0	0	0	0	0	0	0	0	0	0	0	0	0
HD11F	1	0	1	0	0	1	0	0	0	0	0	0	1	0	1	0	0	1	1	0	1	1	0	0	0	0	0	0	1	1	1	1	0	1	0	1	0	1	1	1	0	0	0	0	1	0	0	0	1
HD08F	1	1	1	0	0	1	0	0	0	0	0	1	1	1	1	0	0	1	1	0	1	1	0	1	0	0	0	0	1	1	1	1	1	0	0	1	0	0	0	0	0	1	0	1	1	1	0	1	0
HD12F	1	1	1	0	0	0	0	0	0	0	0	0	1	0	0	0	0	0	0	0	0	0	0	1	1	0	0	0	1	0	1	0	0	0	0	1	0	0	0	0	0	0	0	0	0	0	0	0	0
HD13F	1	0	1	0	0	0	0	0	0	0	0	0	1	0	0	0	0	0	0	0	0	0	0	1	0	0	0	0	0	0	1	1	0	0	0	1	0	0	0	0	0	1	0	0	1	0	0	0	0
HD50	1	0	1	0	0	0	0	0	0	0	0	0	1	0	0	0	0	0	0	0	0	1	0	1	0	0	0	0	1	1	1	1	0	0	0	1	0	0	0	0	0	0	0	0	0	0	0	0	1
HD49	1	0	1	0	0	1	0	0	0	0	0	1	1	0	0	0	0	0	1	1	0	0	1	0	0	0	0	0	1	1	1	1	0	1	0	1	0	1	0	0	0	0	0	0	1	0	0	0	0
HD36	2	0	1	0	0	0	0	0	0	0	0	0	1	0	0	0	0	0	0	0	0	1	0	1	0	0	0	0	1	1	1	1	0	0	0	1	0	0	0	0	0	0	0	0	0	0	0	0	0
HD35	1	0	1	0	0	0	0	0	0	0	0	0	1	0	0	0	1	0	1	0	1	1	0	1	0	0	0	0	1	1	1	1	1	1	1	1	0	0	0	0	0	0	0	0	1	1	0	0	1
HD10F	1	1	1	0	1	1	0	0	0	0	0	1	1	1	1	0	1	1	1	0	1	1	0	1	0	0	0	0	1	1	1	1	1	1	1	1	0	0	0	0	0	0	0	0	1	0	0	0	1
HD24	1	0	1	0	0	0	0	0	0	0	0	0	1	0	1	0	0	1	1	0	1	1	0	1	0	0	0	0	1	1	1	1	1	1	1	1	0	0	0	0	0	0	0	1	1	1	1	0	1
HD30	1	1	1	0	0	1	0	0	0	0	0	1	1	1	1	0	0	1	0	0	1	1	0	1	0	0	0	0	1	1	1	1	1	0	1	1	0	0	0	0	0	1	0	0	1	0	0	0	0
HD29	1	1	1	0	1	1	0	0	0	0	0	0	0	0	1	0	1	1	1	1	0	1	1	0	1	0	0	0	0	1	1	1	1	1	1	1	0	1	1	0	0	1	0	0	1	1	1	0	1
HD23	1	0	1	1	1	0	0	0	0	0	0	0	1	0	0	0	0	1	1	0	0	1	0	1	1	0	0	0	1	1	1	1	1	0	1	1	0	0	0	0	0	0	0	1	0	1	0	0	0
HD46	1	0	1	0	0	0	0	0	0	0	0	0	1	0	0	0	0	0	1	0	0	1	0	0	0	0	0	0	0	0	0	0	0	0	0	1	0	0	0	0	0	0	0	0	0	0	0	0	0
HD42	1	1	1	0	1	0	0	0	0	0	0	0	1	0	1	0	1	1	1	0	0	1	0	1	1	0	1	0	1	1	1	1	1	0	1	1	0	0	1	0	0	1	0	1	1	0	0	0	0
HD38	1	0	1	1	0	0	0	0	0	0	0	0	1	0	0	0	0	1	1	0	0	1	0	1	0	0	0	0	1	1	1	1	0	0	0	1	0	0	0	0	0	0	0	0	0	0	0	0	0
DY79	2	0	1	0	0	0	0	0	0	0	0	0	1	0	0	0	0	0	0	0	0	1	0	1	0	0	0	0	0	1	1	0	0	0	0	1	0	0	0	0	0	0	0	0	0	0	0	0	0
HB19	1	1	1	0	0	0	0	0	0	0	0	0	1	0	0	0	0	0	0	0	0	1	0	1	0	0	0	0	1	1	1	1	0	0	0	1	0	0	0	0	0	1	0	0	0	0	0	0	0
LB16	1	1	0	0	1	0	0	0	0	0	0	1	0	0	0	0	0	1	0	0	1	1	1	0	0	0	0	1	0	1	1	0	0	0	1	1	0	0	0	0	0	0	0	0	0	0	0	0	0
HB01	0	1	0	0	1	0	0	0	0	0	0	1	0	0	0	1	0	0	0	1	1	0	1	1	0	0	0	0	1	1	1	1	1	0	1	0	1	0	0	0	0	0	0	0	0	0	0	0	0
HB03	1	1	0	1	1	0	1	0	0	0	1	1	0	0	0	0	0	1	0	0	1	0	1	1	0	0	0	1	1	1	1	1	1	1	0	0	1	0	0	0	1	0	0	1	1	0	1	1	0
HB04	0	1	0	0	1	0	0	0	0	0	0	1	0	0	0	0	0	0	0	0	1	0	0	0	0	0	1	1	1	1	0	0	0	0	1	1	0	0	0	0	0	0	0	0	0	0	1	0	1
HB05	1	1	0	0	0	0	0	0	0	0	1	1	0	0	0	0	0	0	0	0	0	0	0	0	0	0	0	0	0	1	1	1	0	0	1	1	1	0	0	0	0	0	0	1	0	0	1	1	0
HB06	0	1	0	0	0	0	0	0	1	0	0	1	0	0	0	0	0	0	0	0	1	0	1	0	0	0	0	0	1	1	0	0	0	0	0	0	0	0	0	0	0	0	0	0	0	0	0	0	0
HB14	0	1	0	0	1	0	0	0	0	0	0	1	0	0	0	1	0	1	0	0	1	0	0	1	0	0	0	1	1	1	1	1	1	0	1	1	1	0	0	0	0	0	0	0	0	0	0	0	0
HB20	0	1	0	0	1	0	0	0	0	0	0	1	0	0	0	1	0	1	0	0	1	0	0	1	0	0	0	1	1	1	1	0	0	0	1	1	0	0	0	0	0	0	0	1	0	0	0	0	0
WB1	0	1	0	0	0	0	0	0	0	0	0	1	0	0	0	0	0	1	1	0	1	0	1	0	0	0	0	1	0	1	1	0	0	0	1	0	0	0	0	0	0	0	0	0	0	0	0	0	0
WB5	1	1	0	0	1	0	0	0	0	0	0	1	0	0	1	1	0	1	0	1	1	0	1	1	0	0	0	1	1	1	1	1	0	1	1	1	1	1	0	0	0	1	1	1	0	0	0	1	1
WB6	0	1	1	0	1	0	1	0	0	0	0	1	0	0	0	1	0	1	0	1	0	0	1	0	0	0	0	1	0	1	0	0	0	0	0	1	1	0	0	0	1	0	0	1	0	0	0	0	1
WB9	0	1	1	1	1	0	1	0	0	0	1	1	0	0	0	0	1	1	1	1	1	0	1	1	0	0	1	1	0	1	1	1	1	0	1	1	0	1	1	0	1	0	0	1	0	0	0	1	1
WB11	0	1	0	0	1	0	0	0	0	1	0	1	0	1	0	1	0	1	0	0	1	0	1	1	0	0	0	0	0	0	0	0	0	0	0	1	0	0	0	0	0	0	0	0	0	0	0	0	0
WB12	0	1	0	0	1	0	1	0	0	1	0	1	0	0	0	1	0	1	0	0	1	0	0	0	0	0	0	0	0	0	0	1	0	0	0	0	0	0	0	0	0	0	0	0	0	0	0	0	0
LB1	1	1	0	0	1	0	0	0	0	1	0	1	0	0	0	0	1	0	0	0	1	0	1	0	0	0	1	1	1	1	1	1	0	1	1	1	1	0	0	0	1	0	0	0	0	0	0	0	0
LB2	1	1	0	0	1	0	0	0	0	0	1	1	0	0	1	1	0	1	1	1	1	0	1	0	0	1	0	1	1	1	1	0	0	0	1	1	0	0	1	0	0	0	0	1	0	0	0	0	0
LB3	1	1	0	0	0	0	0	0	0	0	0	1	0	0	0	0	0	0	0	0	1	0	1	0	0	0	0	1	0	1	0	0	0	0	1	0	0	0	0	0	0	0	0	0	0	0	0	0	0
LB4	1	1	0	0	1	0	1	0	0	0	1	1	0	0	0	1	0	0	0	1	1	0	1	1	0	0	0	1	1	1	1	1	0	0	1	1	1	0	0	0	1	0	0	0	0	0	0	0	1
LB6	1	1	0	0	1	0	0	0	0	0	1	1	0	0	0	0	0	1	0	1	0	0	0	0	0	0	0	1	1	1	0	1	0	0	0	1	0	0	0	0	0	0	0	1	0	0	0	0	0
LB7	0	1	1	0	0	0	0	0	0	0	0	1	0	0	0	0	0	0	0	1	1	0	0	0	0	0	0	0	0	0	0	0	0	0	0	0	0	0	0	0	0	0	0	0	0	0	0	0	0
LB8	0	1	0	0	0	0	0	0	0	0	0	1	0	0	0	0	0	1	0	0	1	0	1	0	0	0	0	0	1	1	0	1	1	0	1	0	0	0	0	0	0	0	0	0	1	0	0	1	0
LB9	1	1	1	1	1	0	0	0	1	0	1	1	0	1	0	1	1	1	1	0	1	1	0	1	1	0	0	0	1	1	1	1	1	0	1	0	0	0	0	0	0	0	0	1	0	0	0	1	0
LB11	0	1	0	0	1	0	0	0	0	0	0	1	0	0	0	0	0	0	0	0	0	1	0	1	0	0	0	0	1	1	1	1	1	0	1	0	0	0	0	0	0	0	0	1	0	0	0	0	0
LB12	0	1	0	0	0	0	0	0	0	0	0	1	0	0	0	0	0	0	0	0	1	0	1	0	0	0	0	1	1	1	1	1	0	0	1	0	0	0	0	0	0	0	0	1	0	0	0	0	0
LB13	0	1	0	0	0	0	0	0	0	0	0	1	0	0	0	0	0	0	0	1	1	0	1	0	0	0	0	0	1	1	1	1	0	0	1	1	1	0	0	0	1	0	0	1	0	0	0	1	0
LB14	0	1	0	0	1	0	0	0	0	0	1	1	0	0	0	0	0	0	0	0	1	0	1	0	0	0	0	1	0	1	1	0	0	0	1	1	0	0	0	0	0	0	0	0	0	0	0	0	0
DY57	1	1	0	0	1	0	0	0	0	0	1	1	0	0	0	0	1	1	0	1	1	0	1	0	0	0	0	1	1	1	0	1	1	0	1	0	1	1	0	0	0	0	0	0	0	1	0	0	0
DY72	0	1	0	0	0	0	0	0	0	0	0	1	0	0	0	0	0	0	0	0	1	0	0	0	0	0	0	0	0	1	0	0	0	0	0	0	0	0	0	0	0	0	0	0	0	0	0	0	0
[truncated: 124 more columns]

## Sheet: HC Laboratory results, etc.
Sample ID	Grouping	Age	Height (cm)	Body Weight (kg)	BMI	BMI group	Ethnicity	Indigenous inhabitant	Diabetes	Hypertensive disease	Coronary heart disease	H. pylori -infection	Marital status	Personal monthly income(RMB)	Duration of Time residing in Urban Cities (in year)	Bath/Shower Frequency	Education Level	Travel Frequency (within 3 yrs) (Tourism & business purpose)	Stress at Work (within 1 month)	Sleeping Time	Sleeping Status(with in 3 mouth)	Regularity of Eating	Exercise Frequency	Cumulative Exercise Hours(per week)	Exercise Intensity	Exercise Form	Smoker	Smoking age	Smoking per day	Alcohol drinker	Frequency of drinking alcohol	Years of drinking alcohol(year)	Alcohol consumption within the last 1 year	The maximum amout of alcohol consumption in last 1 year(ml)	The maximum alcohol by volume in past 1 year(vol)	Immediate Family Members Involed in This Study	Mode of Delivery	Number of cohabiting people	Contact with Animals	Hospitalization/ Surgery History	Frequency of Food Poisoning, Diarrhea, Abdominal Pain or Other GI Discomfort	Defecation Frequency Per Day (within past 3 months)	Stool Consistency Score	Breastfeeding during Infant	Frequency of eating out	Frequency of Vegetable Consumption	Frequency of Meat Consumption	Frequency of Pickled Foods Consumption	Frequency of Penang Consumption
DY002	HC	51	151	55	24.1217	3	2	1	0	0	0	3	2	2	0	4	2	1	1	3	1	1	1	4	2	2	0	0	0	0	0	0	0	0	0	1	1	2	4	0	1	1	3	1	5	1	2	4	5
DY004	HC	40	177	71	22.6627	2	2	1	0	0	0	2	2	1	0	4	1	1	2	3	4	1	3	1	2	1	1	1	4	1	4	5	0	0	0	0	1	3	4	0	1	1	3	1	3	1	3	4	5
DY008	HC	56	162	67	25.5296	3	2	1	0	0	0	2	2	2	0	4	2	1	3	2	2	1	1	4	1	1	0	0	0	1	2	5	0	0	0	0	1	3	4	1	1	3	4	1	5	1	4	5	5
DY054	HC	57	170	65	22.4913	2	1	1	0	0	0	3	2	1	0	4	2	1	4	3	2	0	2	2	2	1	1	1	4	1	1	5	0	0	0	1	3	3	2	1	1	3	3	1	5	1	3	3	4
DY055	HC	55	164	59	21.9363	2	2	1	0	0	0	3	2	1	0	4	2	1	2	3	3	1	1	1	1	1	0	0	0	1	2	5	0	0	0	0	3	3	1	1	1	2	3	2	1	1	3	2	5
DY060	HC	38	157	51	20.6905	2	1	1	0	0	0	1	2	3	1	4	4	4	4	3	3	1	1	4	1	1	0	0	0	1	4	1	0	0	0	0	1	4	1	0	1	1	3	1	1	2	4	4	5
DY066	HC	52	154	42	17.7096	1	2	1	0	0	0	3	2	1	0	4	1	1	1	2	4	1	1	1	1	1	0	0	0	0	0	0	0	0	0	1	3	3	1	0	1	4	1	1	1	3	3	3	5
DY067	HC	54	160	65	25.3906	3	2	1	0	0	0	1	2	1	0	4	2	1	3	2	2	1	1	1	1	1	1	1	4	1	1	5	0	0	0	1	3	3	1	0	1	1	4	1	1	2	3	2	5
DY068	HC	61	150	49	21.7778	2	2	1	0	0	0	1	2	1	0	4	1	1	1	3	3	1	1	1	1	1	0	0	0	1	4	5	0	0	0	0	3	3	1	1	3	2	3	2	1	1	3	5	5
DY011	HC	51	158	51	20.4294	2	2	1	0	0	0	3	2	1	0	4	2	1	2	3	4	1	1	4	1	1	0	0	0	0	0	0	0	0	0	1	2	3	3	1	3	1	3	1	5	1	1	4	5
DY023	HC	45	156	48	19.7239	2	2	1	0	0	0	3	2	1	0	4	2	1	2	2	1	1	1	4	1	1	0	0	0	0	0	0	0	0	0	0	1	3	4	1	1	3	2	1	5	1	1	5	5
DY025	HC	51	170	61	21.1073	2	2	1	0	0	0	3	1	1	0	4	2	1	2	1	1	1	1	4	1	1	1	2	2	1	2	5	0	0	0	0	3	2	4	1	1	3	3	1	5	1	2	2	5
DY026	HC	35	169	54	18.9069	2	2	1	0	0	0	3	2	1	0	4	2	1	1	2	2	1	4	1	2	1	0	0	0	0	0	0	0	0	0	1	1	3	4	0	1	1	4	1	5	1	1	5	5
DY037	HC	60	165	60	22.0386	2	2	1	0	0	0	3	1	1	0	4	1	1	1	4	3	1	4	1	2	2	1	1	4	0	0	0	0	0	0	0	1	1	1	1	3	1	4	1	5	1	2	5	5
DY041	HC	40	160	59	23.0469	2	2	1	0	0	0	3	2	1	1	4	2	1	2	3	2	1	2	4	1	1	0	0	0	0	0	0	0	0	0	0	3	3	4	1	1	2	2	1	4	1	2	5	5
DY044	HC	55	156	53	21.7784	2	2	1	0	0	0	3	2	1	1	4	2	2	2	4	2	1	1	1	1	1	0	0	0	0	0	0	0	0	0	0	3	3	1	1	1	2	3	3	5	1	1	4	4
DY046	HC	50	156	59	24.2439	3	2	1	0	0	0	3	2	1	1	4	4	1	2	3	2	1	1	4	1	1	0	0	0	1	4	5	0	0	0	0	3	3	1	0	1	2	3	1	5	3	1	5	4
DY048	HC	42	152	54	23.3726	2	1	1	0	0	0	2	2	1	0	4	1	4	1	3	2	1	1	4	1	2	0	0	0	0	0	0	0	0	0	0	3	3	1	1	3	1	4	1	2	1	1	4	5
DY050	HC	21	158	46	18.4265	1	2	1	0	0	0	2	1	1	3	4	4	1	2	3	3	0	1	1	1	1	0	0	0	1	4	2	0	0	0	0	3	2	1	0	1	3	2	1	4	1	4	4	4
DY053	HC	53	150	52	23.1111	2	2	1	0	0	0	3	2	1	0	4	2	1	4	4	3	0	1	4	1	1	0	0	0	1	4	1	0	0	0	0	1	1	2	0	1	2	3	1	5	2	4	3	5
DY074	HC	57	156	47.5	19.5184	2	2	1	0	0	0	2	3	1	1	4	3	1	1	2	1	1	1	1	1	1	0	0	0	1	3	5	0	0	0	0	3	2	1	0	3	2	4	3	4	1	2	4	5
DY077	HC	57	157	53.5	21.7047	2	2	1	0	0	0	2	2	1	1	4	4	1	2	3	2	1	2	3	2	1	0	0	0	1	2	5	0	0	0	0	3	4	1	0	1	2	3	1	5	1	1	3	5
DY078	HC	59	150	47	20.8889	2	2	1	0	0	0	3	2	1	0	4	2	1	2	3	2	1	2	4	1	1	0	0	0	1	4	1	0	0	0	0	3	3	2	0	1	2	3	1	4	1	1	4	5
DY080	HC	44	152	54.5	23.589	2	2	1	0	0	0	3	2	1	0	4	3	2	2	2	3	1	1	1	1	1	0	0	0	1	4	5	0	0	0	0	3	3	1	1	3	2	4	3	5	1	2	4	5
DY084	HC	42	156	51	20.9566	2	2	1	0	0	0	3	2	1	0	4	3	1	1	2	1	1	1	4	1	1	0	0	0	0	0	0	0	0	0	0	3	3	4	0	1	3	1	3	4	1	2	3	5
DY087	HC	50	157	58	23.5304	2	2	1	0	0	0	3	1	1	1	4	4	1	2	3	2	0	2	1	1	2	0	0	0	0	0	0	0	0	0	1	3	3	1	1	1	2	3	1	4	1	1	4	5
DY103	HC	47	170	65	22.4913	2	2	1	0	0	0	3	2	1	0	4	2	1	2	2	1	1	1	1	1	1	1	1	2	1	1	5	0	0	0	0	3	3	1	0	1	2	3	1	4	1	1	1	4
DY104	HC	63	167	60	21.5139	2	1	1	0	0	0	1	2	1	0	4	2	1	1	2	1	1	1	1	2	1	1	2	2	1	1	5	0	0	0	0	3	2	1	0	1	2	3	2	4	1	2	4	5
DY111	HC	31	162	45	17.1468	1	2	1	0	0	0	1	1	1	0	4	4	1	2	3	1	1	1	3	1	1	0	0	0	1	4	5	0	0	0	0	1	4	2	0	3	1	3	1	4	1	1	4	5
DY121	HC	32	153	52	22.2137	2	2	1	0	0	0	1	1	2	1	4	4	2	2	3	2	1	2	3	1	1	0	0	0	0	0	0	0	0	0	0	3	1	2	1	1	3	3	1	4	1	1	4	5
DY124	HC	32	157	56	22.719	2	2	1	0	0	0	3	2	1	1	4	3	1	2	3	2	1	2	3	1	1	0	0	0	1	4	5	0	0	0	0	3	4	2	0	3	2	3	1	4	1	2	4	5
DY125	HC	60	170	65	22.4913	2	1	1	0	0	0	1	2	4	1	4	4	1	1	2	2	1	1	4	1	1	0	0	0	1	4	2	0	0	0	0	3	3	2	1	3	3	2	1	4	1	1	5	5
DY129	HC	27	165	61	22.4059	2	2	1	0	0	0	3	1	2	0	4	4	1	3	2	1	1	1	3	1	1	0	0	0	1	4	2	0	0	0	0	3	2	4	0	2	2	3	1	4	1	1	4	5
DY130	HC	31	155	52	21.6441	2	1	1	0	0	0	1	2	3	1	4	5	1	2	2	3	1	1	4	1	1	0	0	0	0	0	0	0	0	0	1	2	3	4	1	3	2	3	1	4	1	1	4	5
DY132	HC	60	159	55	21.7555	2	1	1	0	0	0	2	2	1	0	4	3	1	2	3	2	1	2	4	1	1	0	0	0	0	0	0	0	0	0	0	3	3	4	0	3	2	4	2	5	1	2	5	5
DY134	HC	42	170	55	19.0311	2	2	1	0	0	0	3	2	1	1	4	1	1	1	2	1	1	1	1	1	1	1	1	4	1	1	1	0	0	0	1	3	4	1	0	1	1	3	1	5	1	1	4	5
DY137	HC	34	178	74	23.3556	2	1	1	0	0	0	1	2	3	1：10	4	5	4	4	2	1	1	1	3	1	1	0	0	0	1	4	1	0	0	0	0	3	3	4	0	3	2	3	1	4	1	1	4	5
DY142	HC	54	167	71	25.4581	3	1	1	0	0	0	3	2	1	0	4	4	1	2	3	2	0	2	2	2	2	1	1	4	1	1	5	0	0	0	1	3	3	2	0	1	2	4	1	4	1	1	5	5
H001	HC	31	168.5	64.6	22.7527	2	1	1	0	0	0	3	2	2	0	4	4	1	2	3	1	1	2	4	1	1	0	0	0	0	0	0	0	0	0	0	3	2	2	0	2	1	3	1	5	2	1	1	4
H005	HC	45	166	63.2	22.9351	2	1	1	0	0	0	3	1	2	0	4	4	1	2	4	2	1	2	4	1	1	0	0	0	0	0	0	0	0	0	0	3	3	2	0	1	1	4	1	4	1	1	4	1
H007	HC	33	164.5	62.6	23.1336	2	1	1	0	0	0	3	2	2	0	4	2	1	2	2	3	1	1	2	1	1	0	0	0	0	0	0	0	0	0	0	3	4	4	0	2	2	3	2	5	1	2	1	5
H022	HC	40	154	37.7	15.8964	1	1	1	0	0	0	3	2	2	1	4	2	2	2	3	1	1	1	4	1	1	0	0	0	0	0	0	0	0	0	0	3	3	2	0	3	1	4	1	4	2	1	5	4
H036	HC	39	169	57.5	20.1323	2	1	1	0	0	0	2	2	2	3	4	2	2	2	4	2	1	2	1	1	1	1	1	2	1	3	1	0	0	0	0	3	3	1	0	1	2	4	1	4	1	1	4	4
H048	HC	41	157	69	27.993	4	1	1	0	0	0	2	2	2	1	4	2	1	2	4	3	1	1	4	1	1	0	0	0	0	0	0	0	0	0	0	3	3	2	0	1	1	3	1	5	3	4	5	4
H061	HC	45	153.5	49.2	20.8809	2	1	1	0	0	0	3	2	2	1	4	2	1	2	4	3	1	2	4	1	1	0	0	0	0	0	0	0	0	0	0	3	3	2	0	1	2	4	3	4	1	1	4	5
H063	HC	35	152.5	52.6	22.6176	2	1	1	0	0	0	3	2	2	1	4	2	1	2	3	3	1	1	2	1	1	0	0	0	0	0	0	0	0	0	0	3	3	2	0	3	1	3	1	5	1	1	4	4
H077	HC	47	165	53.8	19.7612	2	1	1	0	0	0	3	2	2	0	4	2	2	2	3	1	0	1	3	1	1	0	0	0	0	0	0	0	0	0	0	3	3	1	0	1	1	3	1	5	1	1	4	4
H086	HC	31	159	48.8	19.303	2	1	1	0	0	0	1	2	2	0	4	3	2	2	3	2	1	4	1	1	1	0	0	0	0	0	0	0	0	0	0	3	3	2	0	1	2	3	1	5	1	1	4	4
H087	HC	60	169	69.5	24.3339	3	1	1	0	0	0	1	2	2	0	4	2	1	2	3	2	1	1	3	1	1	0	0	0	0	0	0	0	0	0	0	3	3	2	0	1	2	3	1	5	1	4	4	5
H095	HC	57	148	52.8	24.1052	3	1	1	0	0	0	2	2	2	0	4	4	1	2	3	1	1	1	4	1	1	0	0	0	0	0	0	0	0	0	0	3	3	1	0	1	2	3	1	5	1	1	4	4
H103	HC	39	153	75	32.039	4	1	1	0	0	0	2	2	2	1	4	2	1	2	4	3	0	1	4	1	1	0	0	0	0	0	0	0	0	0	0	3	3	1	0	1	2	2	3	4	2	4	4	4
H124	HC	44	154	53	22.3478	2	1	1	0	0	0	2	2	2	0	4	2	1	2	3	2	1	4	3	1	1	0	0	0	0	0	0	0	0	0	0	3	3	2	0	1	1	3	1	5	1	4	4	3
H135	HC	46	156	51	20.9566	2	1	1	0	0	0	3	2	2	0	4	2	1	2	2	3	1	1	4	1	1	0	0	0	0	0	0	0	0	0	0	3	1	2	0	1	1	4	1	4	1	1	4	3
H141	HC	34	150	45.7	20.3111	2	1	1	0	0	0	1	2	2	0	4	2	1	2	4	1	1	2	3	1	1	0	0	0	0	0	0	0	0	0	0	3	3	1	0	3	2	4	3	4	2	4	3	3
H145	HC	42	156.5	60.4	24.6609	3	1	1	0	0	0	3	2	2	0	4	3	2	2	4	1	0	1	4	1	1	0	0	0	0	0	0	0	0	0	0	3	4	2	0	2	1	3	1	5	1	4	4	4
H148	HC	47	165.5	71.2	25.9947	3	1	1	0	0	0	3	2	2	1	4	2	1	2	2	2	0	1	1	1	1	0	0	0	0	0	0	0	0	0	0	3	1	2	0	1	2	4	1	4	3	1	5	4
H153	HC	38	160	52.2	20.3906	2	1	1	0	0	0	2	2	2	0	4	2	1	2	3	2	1	2	4	1	1	0	0	0	0	0	0	0	0	0	0	3	3	1	0	3	2	4	3	5	1	4	3	4
H154	HC	44	167	62.6	22.4461	2	1	1	0	0	0	3	2	2	0	4	3	1	2	3	2	1	1	1	1	1	0	0	0	0	0	0	0	0	0	0	3	1	2	0	1	2	2	1	4	2	1	4	3
H159	HC	45	156	51	20.9566	2	1	1	0	0	0	1	2	2	0	4	2	2	1	4	2	1	1	2	1	1	0	0	0	0	0	0	0	0	0	0	3	3	2	0	3	1	4	3	4	3	4	5	4
H174	HC	47	152	53	22.9398	2	1	1	0	0	0	3	2	2	1	4	4	1	2	3	1	1	4	4	1	1	0	0	0	0	0	0	0	0	0	0	3	3	2	0	1	2	3	3	5	1	1	4	3
H004	HC	47	160.5	56.3	21.86	2	1	0	0	0	0	2	2	1	1	4	2	1	1	2	2	1	3	2	1	1	0	0	0	0	0	0	0	0	0	0	1	2	1	0	1	1	3	1	4	2	2	4	2
H034	HC	50	162	47	17.91	1	1	0	0	0	0	2	2	1	1	4	1	1	1	2	2	1	3	2	1	1	0	0	0	0	0	0	0	0	0	0	1	2	1	0	1	2	3	3	5	2	3	5	2
H035	HC	37	159.5	59.9	23.55	2	1	0	0	0	0	2	2	1	0	4	3	2	1	2	2	0	3	3	1	1	0	0	0	0	0	0	0	0	0	0	1	2	2	0	1	2	3	1	5	3	3	5	4
DY036	HC	62	173	60	20.04	2	2	0	0	0	0	2	2	1	0	4	1	2	1	2	2	0	3	3	1	1	1	1	4	0	0	0	0	0	0	0	1	3	2	0	1	1	3	1	5	3	3	5	5
[truncated: 64 more columns]

## Sheet: HC dietary scale
SAMPLE ID	Group1	Group3	Group4	Region	potato	rice	Foxtail millet	wheat	corn	brown rice	sticky rice	Purple rice	Barley	Bean	pumpkin	Leafed vegetable	Hairy crab	Sea crab	Deep fried Yak Jerky	Sweet potato	Carrot	White radish	Ham	beef	Pork	Dog meat	Chinese cabbage	Lamb	Dried Bacon	Salty Bacon	Chinese Sauerkraut	Freshwater fish	Sea fish	chicken	duck	Shrimp	Goose	Mollusca	Eeg	Mushrooms	cantaloupe	Kiwi	Mangosteen	Fig	papaya	Plum	Chinese date	Tangerine	grapefruit
DY002	HC	HNLi	HN	Hainan	0	1	0	0	0	0	0	0	0	0	0	1	0	0	0	0	0	0	0	0	0	0	0	0	0	0	0	1	1	0	0	0	0	0	0	0	0	0	0	0	0	0	0	1	0
DY004	HC	HNLi	HN	Hainan	1	1	0	0	1	0	1	0	0	1	1	1	0	0	1	1	0	1	0	1	1	0	0	1	0	0	0	0	1	1	1	0	1	0	1	0	0	0	0	1	1	0	0	1	0
DY008	HC	HNLi	HN	Hainan	0	1	0	0	0	0	0	0	0	0	1	1	0	0	0	0	0	0	0	0	1	0	1	0	0	0	0	1	1	1	1	0	0	0	1	0	1	0	0	0	0	0	0	0	0
DY103	HC	HNLi	HN	Hainan	0	1	0	0	1	0	0	0	0	0	1	1	0	0	0	1	1	0	0	0	1	0	1	0	0	0	0	1	1	1	1	1	0	0	1	1	0	0	0	0	0	0	0	0	0
DY104	HC	HNLi	HN	Hainan	0	1	0	0	1	0	0	0	0	0	0	1	0	0	0	0	1	0	0	0	1	0	1	0	0	0	1	1	1	1	1	1	0	1	1	1	0	0	0	0	1	0	0	0	0
DY011	HC	HNLi	HN	Hainan	0	1	0	0	1	0	1	0	0	0	1	1	0	0	0	1	0	0	1	0	1	0	1	0	0	0	0	1	1	1	1	0	0	0	1	0	1	0	0	0	1	1	0	1	0
DY111	HC	HNLi	HN	Hainan	0	1	0	0	1	0	0	0	0	0	0	1	0	0	0	1	1	1	0	1	1	0	1	1	0	0	1	1	1	1	1	1	1	0	1	1	1	0	0	0	0	0	0	1	0
DY121	HC	HNLi	HN	Hainan	0	1	0	0	1	0	0	0	0	0	0	1	0	0	1	1	0	0	0	1	1	0	1	0	0	0	1	1	1	1	1	1	0	0	1	0	0	0	0	0	0	0	0	0	0
DY124	HC	HNLi	HN	Hainan	0	1	0	0	1	0	0	0	0	1	1	1	0	0	0	1	1	0	0	0	1	0	1	0	0	0	1	1	1	1	1	1	0	1	1	1	0	0	0	0	0	0	0	0	0
DY125	HC	HNHan	HN	Hainan	0	1	0	0	1	0	0	0	0	0	1	1	0	0	0	0	0	1	0	1	1	0	1	0	0	0	0	0	1	1	1	1	1	0	1	1	1	0	0	0	1	1	1	0	0
DY129	HC	HNLi	HN	Hainan	0	1	0	0	1	0	0	0	0	0	0	1	0	0	0	1	0	0	0	0	1	0	0	0	0	0	1	0	0	1	0	0	0	0	1	1	0	0	0	0	0	0	0	1	0
DY130	HC	HNHan	HN	Hainan	1	1	0	0	1	0	1	0	0	1	1	1	0	1	0	1	0	0	0	1	1	0	0	0	0	0	1	1	1	1	1	1	0	1	1	1	0	0	0	0	0	0	0	0	0
DY132	HC	HNHan	HN	Hainan	0	1	0	0	1	0	0	0	0	0	0	1	0	0	0	1	0	0	0	0	1	0	1	0	0	0	1	1	1	1	1	1	0	1	1	1	0	0	0	0	1	0	0	0	0
DY134	HC	HNLi	HN	Hainan	0	1	0	0	1	0	0	0	0	0	0	1	0	0	0	1	0	0	0	0	1	0	1	0	0	0	1	0	1	1	1	1	0	1	1	1	0	0	0	0	0	0	0	0	0
DY137	HC	HNHan	HN	Hainan	1	1	0	0	1	0	1	0	0	1	1	1	0	1	0	1	1	1	0	1	1	0	1	0	0	0	1	1	1	1	1	1	1	0	1	1	0	0	0	0	0	0	0	0	0
DY142	HC	HNHan	HN	Hainan	0	1	0	0	0	0	0	0	0	0	1	1	0	0	0	1	0	0	0	0	1	0	1	0	0	0	1	1	1	1	1	1	0	1	1	1	0	0	0	0	0	0	0	0	0
DY023	HC	HNLi	HN	Hainan	0	1	0	0	0	0	0	0	0	0	0	1	0	0	0	0	0	0	0	0	1	0	0	0	0	0	0	0	0	1	1	0	1	0	1	0	0	0	0	0	0	0	0	0	0
DY025	HC	HNLi	HN	Hainan	0	1	0	0	1	0	0	0	0	0	0	1	0	0	0	0	0	0	0	0	1	0	0	0	0	0	0	1	0	1	1	0	0	0	1	0	0	0	0	0	0	0	0	0	0
DY026	HC	HNLi	HN	Hainan	1	1	0	0	1	0	0	0	0	0	1	1	0	0	0	1	0	0	0	1	1	0	1	0	0	0	0	1	0	0	1	1	0	0	1	0	0	0	0	0	0	0	0	0	0
DY037	HC	HNLi	HN	Hainan	0	1	0	0	0	0	0	0	0	0	0	1	0	0	0	0	0	0	0	0	1	0	1	1	0	0	0	1	0	0	1	0	0	0	1	0	0	0	0	0	0	0	0	1	0
DY041	HC	HNLi	HN	Hainan	0	1	0	0	1	0	0	0	0	1	0	1	0	0	0	1	1	0	0	0	1	0	1	0	0	0	1	1	1	1	1	1	0	1	1	1	0	0	0	0	0	0	0	0	0
DY044	HC	HNLi	HN	Hainan	0	1	0	0	1	0	0	0	0	0	1	1	0	0	0	1	0	0	0	0	1	0	1	0	0	0	0	1	1	1	1	1	1	0	1	1	0	0	0	0	0	0	0	0	0
DY046	HC	HNLi	HN	Hainan	0	1	0	0	1	0	0	0	0	1	0	1	0	0	0	1	0	0	0	1	1	0	1	0	0	0	1	1	1	1	1	1	0	1	1	1	0	0	0	0	0	0	0	0	0
DY048	HC	HNHan	HN	Hainan	0	1	0	0	1	0	0	0	0	0	1	1	0	0	0	1	1	0	0	0	1	0	1	0	0	0	0	1	1	1	1	1	0	0	1	1	0	0	0	0	1	0	0	0	0
DY050	HC	HNLi	HN	Hainan	0	1	0	0	1	0	0	0	0	0	1	1	0	0	0	0	0	0	0	0	1	0	1	0	0	0	1	1	1	1	1	1	0	1	1	1	0	0	0	0	0	0	0	0	0
DY053	HC	HNLi	HN	Hainan	0	1	0	0	0	0	0	0	0	0	0	1	0	0	0	0	1	0	0	0	1	0	1	0	0	0	1	1	1	1	1	1	0	1	1	1	0	0	0	0	0	0	0	0	0
DY054	HC	HNHan	HN	Hainan	0	1	0	0	0	0	0	0	0	0	0	1	0	0	0	0	0	0	0	1	1	0	0	0	0	0	0	0	0	0	0	0	0	0	0	0	0	0	0	0	0	0	0	0	0
DY055	HC	HNLi	HN	Hainan	0	1	0	0	1	0	0	0	0	0	1	1	0	0	0	1	1	0	0	0	1	0	1	0	0	0	1	1	1	1	1	1	0	1	1	1	0	0	0	0	0	0	0	0	0
DY060	HC	HNHan	HN	Hainan	1	1	0	0	1	0	1	0	0	0	0	1	0	0	0	1	0	1	1	1	1	0	1	0	0	0	1	1	1	0	0	0	0	0	0	0	1	0	0	0	0	1	0	1	0
DY066	HC	HNLi	HN	Hainan	0	1	0	0	1	0	0	0	0	0	0	1	0	0	0	0	1	0	0	1	1	0	1	0	0	0	1	1	1	1	1	1	1	1	1	1	0	0	0	0	0	0	0	0	0
DY067	HC	HNLi	HN	Hainan	0	1	0	0	0	0	0	0	0	0	1	1	0	0	0	1	1	0	0	0	1	0	1	0	0	0	1	1	1	1	1	1	0	1	1	1	0	0	0	0	1	0	0	0	0
DY068	HC	HNLi	HN	Hainan	0	1	0	0	1	0	0	0	0	1	1	1	0	0	0	1	0	0	0	1	1	0	1	0	0	0	0	1	1	1	1	1	0	0	1	1	0	0	0	0	0	0	0	0	0
DY074	HC	HNLi	HN	Hainan	0	1	0	0	1	0	0	0	0	0	0	1	0	0	0	0	1	0	0	0	1	0	1	0	0	0	1	1	1	1	1	1	0	1	1	1	0	0	0	0	1	0	0	0	0
DY077	HC	HNLi	HN	Hainan	0	1	0	0	1	0	0	0	0	0	0	1	0	0	0	0	1	0	0	0	1	0	1	0	0	0	1	1	1	1	1	1	1	1	1	1	0	0	0	0	0	0	0	0	0
DY078	HC	HNLi	HN	Hainan	0	1	0	0	1	0	0	0	0	0	1	1	0	0	0	1	0	0	0	1	1	0	1	0	0	0	0	1	1	1	1	1	1	1	1	1	0	0	0	0	0	0	0	0	0
DY080	HC	HNLi	HN	Hainan	0	1	0	0	1	0	0	0	0	0	1	1	0	0	0	1	1	1	0	0	1	0	1	0	0	0	1	1	1	1	1	1	0	1	1	1	0	0	0	0	1	0	0	0	0
DY084	HC	HNLi	HN	Hainan	0	1	0	0	1	0	0	0	0	0	0	1	0	0	0	1	1	0	0	0	1	0	1	0	0	0	1	1	1	1	1	1	0	0	1	1	0	0	0	0	0	0	0	0	0
DY087	HC	HNLi	HN	Hainan	0	1	0	0	1	0	0	0	0	0	1	1	0	0	0	1	0	0	0	0	1	0	1	0	0	0	1	1	1	1	1	1	0	1	1	1	0	0	0	0	0	0	0	0	0
H001	HC	HNLi	HN	Hainan	1	1	0	0	1	0	0	0	0	1	1	1	0	0	0	1	1	0	0	0	1	0	1	0	0	0	1	1	1	1	1	1	0	1	1	1	1	0	0	0	1	0	0	0	0
H005	HC	HNHan	HN	Hainan	1	1	0	0	1	0	0	0	0	1	1	1	0	0	0	1	1	1	0	0	1	0	1	0	0	0	1	1	1	1	1	1	1	0	1	1	1	0	0	0	0	0	0	0	0
H007	HC	HNHan	HN	Hainan	1	1	0	0	1	0	0	0	0	1	1	1	0	0	0	0	1	1	0	1	1	0	1	0	0	0	1	1	1	1	1	0	0	1	1	1	1	0	0	0	1	0	0	0	0
H103	HC	HNHan	HN	Hainan	1	1	0	0	1	0	0	0	0	1	1	1	0	0	0	1	1	1	0	0	1	0	1	0	0	0	1	1	1	1	1	1	1	1	1	1	1	0	0	0	1	0	0	0	0
H124	HC	HNHan	HN	Hainan	1	1	0	0	1	0	0	0	0	1	1	1	0	0	0	1	1	1	0	1	1	0	1	0	0	0	0	1	1	1	1	1	0	1	1	1	1	0	0	0	1	0	0	0	0
H135	HC	HNHan	HN	Hainan	1	1	0	0	1	0	0	0	0	1	1	1	0	0	0	0	1	1	0	1	1	0	1	0	0	0	1	1	1	1	1	1	0	1	1	1	1	0	0	0	1	0	0	0	0
H141	HC	HNHan	HN	Hainan	1	1	0	0	1	0	0	0	0	1	1	1	0	0	0	1	1	1	0	1	1	0	1	0	0	0	1	1	1	1	1	1	0	1	1	1	1	0	0	0	1	0	0	0	0
H145	HC	HNHan	HN	Hainan	1	1	0	0	1	0	0	0	0	1	1	1	0	0	0	1	1	1	0	0	1	0	1	0	0	0	1	1	1	1	1	1	0	0	1	1	1	0	0	0	0	0	0	0	0
H148	HC	HNHan	HN	Hainan	1	1	0	0	1	0	0	0	0	1	1	1	0	0	0	1	1	1	0	0	1	0	1	0	0	0	1	1	1	1	1	1	1	1	1	1	1	0	0	0	1	0	0	0	0
H153	HC	HNHan	HN	Hainan	1	1	0	0	1	0	0	0	0	1	1	1	0	0	0	1	1	1	0	1	1	0	1	0	0	0	1	0	1	1	1	1	0	0	1	1	1	0	0	0	1	0	0	0	0
H154	HC	HNHan	HN	Hainan	1	1	0	0	1	0	0	0	0	1	1	1	0	0	0	1	1	1	0	0	1	0	1	0	0	0	0	1	1	1	1	1	0	1	1	1	1	0	0	0	1	0	0	0	0
H159	HC	HNHan	HN	Hainan	1	1	0	0	1	0	0	0	0	1	1	1	0	0	0	1	1	1	0	0	1	0	1	0	0	0	1	1	1	1	1	1	0	0	1	1	1	0	0	0	1	0	0	0	0
H174	HC	HNHan	HN	Hainan	1	1	0	0	1	0	0	0	0	1	1	1	0	0	0	1	1	1	0	0	1	0	1	0	0	0	1	1	1	1	1	1	0	1	1	1	1	0	0	0	1	0	0	0	0
H022	HC	HNHan	HN	Hainan	1	1	0	0	1	0	0	0	0	1	1	1	0	0	0	0	1	1	0	0	1	0	1	0	0	0	1	1	1	1	1	1	0	1	1	1	1	0	0	0	1	0	0	0	0
H036	HC	HNHan	HN	Hainan	1	1	0	0	1	0	0	0	0	1	1	1	0	0	0	1	1	1	0	0	1	0	1	0	0	0	1	1	1	1	1	1	0	1	1	1	1	0	0	0	1	0	0	0	0
H048	HC	HNHan	HN	Hainan	1	1	0	0	1	0	0	0	0	1	1	1	0	0	0	1	1	0	0	1	1	0	1	0	0	0	1	1	1	1	1	1	0	0	1	1	1	0	0	0	1	0	0	0	0
H061	HC	HNHan	HN	Hainan	1	1	0	0	1	0	0	0	0	1	1	1	0	0	0	1	1	1	0	0	1	0	1	0	0	0	1	1	1	1	1	1	0	1	1	1	1	0	0	0	1	0	0	0	0
H063	HC	HNHan	HN	Hainan	1	1	0	0	1	0	0	0	0	1	1	1	0	0	0	1	1	1	0	1	1	0	1	0	0	0	0	0	1	1	1	1	0	1	1	1	1	0	0	0	0	0	0	0	0
H077	HC	HNHan	HN	Hainan	1	1	0	0	1	0	0	0	0	1	0	1	0	0	0	1	1	0	0	0	1	0	1	0	0	0	1	1	1	1	1	0	0	1	1	1	1	0	0	0	1	0	0	0	0
H086	HC	HNHan	HN	Hainan	1	1	0	0	1	0	0	0	0	1	1	1	0	0	0	1	1	1	0	0	1	0	1	0	0	0	0	1	1	1	1	1	0	1	1	1	1	0	0	0	0	0	0	0	0
H087	HC	HNHan	HN	Hainan	1	1	0	0	1	0	0	0	0	1	1	1	0	0	0	1	1	1	0	0	1	0	1	0	0	0	0	1	1	1	1	1	0	0	1	1	1	0	0	0	1	0	0	0	0
H095	HC	HNHan	HN	Hainan	1	1	0	0	1	0	0	0	0	1	1	1	0	0	0	1	0	1	0	0	1	0	1	0	0	0	1	1	1	1	1	1	0	1	1	1	1	0	0	0	0	0	0	0	0
H004	HC	HNHan	HN	Hainan	0	1	0	0	1	0	0	0	0	0	1	1	0	0	0	1	1	0	0	0	1	0	1	0	0	0	0	1	1	1	1	1	0	0	1	1	0	0	0	0	0	0	0	0	0
H034	HC	HNHan	HN	Hainan	0	1	0	0	1	0	0	0	0	0	0	1	0	0	0	0	0	0	0	0	1	0	1	0	0	0	1	0	1	1	1	1	0	1	1	1	0	0	0	0	1	0	0	0	0
H035	HC	HNHan	HN	Hainan	0	1	0	0	0	0	0	0	0	0	1	1	0	0	0	1	0	1	0	0	1	0	1	0	0	0	1	0	0	1	0	1	1	0	1	0	1	0	0	0	1	1	1	0	0
DY036	HC	HNLi	HN	Hainan	0	1	0	0	0	0	0	0	0	1	0	1	0	1	0	1	0	0	0	0	1	0	1	0	0	0	1	0	1	0	1	0	1	1	1	1	0	0	0	0	0	0	0	0	0
[truncated: 127 more columns]
